# Supplementary material for: Influence of Climatic Factors and Nest Tree Characteristics on the Nest Structures of the Baya Weaver (Ploceus philippinus) in Peninsular Malaysia
Source: Animals (Basel). 2022 Mar 23;12(7):815. doi: 10.3390/ani12070815 (PMC8996917; doi:10.3390/ani12070815)
Supplement: Supplementary file 1 [file animals-12-00815-s001.zip]

Archive with 2 entries (2 files):
- Figure S1.jpg
- Supplementary Materials.pdf
